# Supplementary material for: SARS-CoV-2 Omicron Induces Enhanced Mucosal Interferon Response Compared to other Variants of Concern, Associated with Restricted Replication in Human Lung Tissues
Source: Viruses. 2022 Jul 21;14(7):1583. doi: 10.3390/v14071583 (PMC9318963; doi:10.3390/v14071583)
Supplement: Supplementary file 1 [file viruses-14-01583-s001.zip]

Archive with 2 entries (2 files):
- Table S1.xlsx
- viruses-1815015-Supplementary.pdf
